# Supplementary material for: Systemic complement activation in central serous chorioretinopathy
Source: PLoS One. 2017 Jul 3;12(7):e0180312. doi: 10.1371/journal.pone.0180312 (PMC5495432; doi:10.1371/journal.pone.0180312)
Supplement: S1 File — (XLSX) [file pone.0180312.s001.xlsx]

## Sheet: S1 File_revised_II
ID	CP	AP	LP	C5a	TCC	C3d	C3	C3d.C3	C4	Fb	Fh	Fi	Fp	Fd	C4A	C4B	Status	Group	Gender	AGE	Smoking..currently..PY.	length	weight	BMI	Age	Smoke
C1	98.3833	90.7022	109.692	1.2	0.820899	2.10044	116.866	0.17973	20.6201	17.3886	20.6387	33.4401	18.6186	2.00914	436.269	91.9751	Control	Control	M	9060	no	1.78	70	22.1	24.8901	no
C10	99.5007	100.993	102.865	1.25275	0.780173	2.56647	101.117	0.253812	22.9113	13.5028	17.9714	45.5908	31.0041	2.7641	459.279	91.2564	Control	Control	M	10954	no	1.83	80	23.9	30.0934	no
C11	103.984	95.7892	98.6221	0.914261	0.6289	2.15436	124.669	0.172807	16.9042	16.6912	17.5622	37.3008	21.871	2.38926	259.381	100.579	Control	Control	M	9800	no	1.78	71	22.4	26.9231	no
C12	101.008	98.533	100	1.73412	0.729018	4.93676	130.573	0.378085	26.6187	17.4911	19.3072	44.7227	29.5576	2.35589	256.599	124.799	Control	Control	M	10450	no	1.85	82	24	28.7088	no
C13	102.091	76.4738	100.632	1.2	0.533793	4.24417	133.56	0.317773	20.0859	12.9409	20.3889	40.9538	25.5166	2.74302	101.69	136.806	Control	Control	M	18879	no	1.82	79	23.8	51.8654	no
C14	105.288	85.5202	94.0593	2.91991	0.921879	3.7845	142.66	0.265281	30.8934	15.9079	20.7553	47.2997	23.7457	2.76563	622.222	146.336	Control	Control	M	13112	no	1.82	85	25.7	36.022	no
C15	101.992	76.6911	9.42152	8.07251	0.980828	5.01068	104.736	0.478411	15.3922	9.81524	16.55	32.6106	20.9487	2.422	237.732	69.4582	Control	Control	M	13970	no	1.88	78	22.1	38.3791	no
C16	105.632	104.971	34.6751	2.73322	0.843784	5.80027	157.886	0.36737	27.4999	21.4998	23.0407	56.259	20.3113	2.2693	128.845	130.301	Control	Control	M	17796	no	1.95	90	23.7	48.8901	no
C17	106.419	76.8541	1	1.63678	0.714689	5.11134	139.273	0.367001	18.3681	15.8748	22.235	46.8805	23.9039	2.28707	196.681	99.2385	Control	Control	M	14614	no	1.85	93	27.2	40.1484	no
C18	102.484	94.621	1	2.77462	0.696749	4.96125	107.33	0.462244	24.6082	17.3653	18.3998	41.8007	22.4886	2.72166	315.997	111.314	Control	Control	M	15049	no	1.86	83	24	41.3434	no
C19	98.2292	83.4284	1	2.77613	0.648457	2.39011	136.253	0.175417	23.2112	16.1685	20.6622	44.3152	21.0695	2.94485	197.457	89.1698	Control	Control	M	21407	no	1.81	80	24.4	58.8104	no
C2	99.7622	100.412	102.507	1.2	0.67661	0.321892	156.225	0.0206043	22.8857	24.6631	33.0223	49.448	30.3895	1.84862	182.543	110.209	Control	Control	M	22918	current	1.75	85	27.8	62.9615	current
C20	101.968	97.0388	3.57119	9.5432	1.20705	2.96414	142.317	0.208277	22.7528	15.5834	21.4422	45.5915	24.2729	3.37033	409.507	88.7979	Control	Control	M	12776	no	1.75	75	24.5	35.0989	no
C21	101.809	95.2989	98.7734	3.55281	0.841682	2.44233	109.089	0.223884	28.6013	18.8723	23.0131	49.3218	24.5194	2.15009	404.317	125.023	Control	Control	M	19111	no	1.78	85	26.8	52.5027	no
C22	103.492	72.0924	93.9134	1.15282	0.445654	3.36395	87.4609	0.384623	15.5392	15.6915	17.4466	52.0755	26.5136	2.22691	116.444	95.245	Control	Control	M	12833	no	1.74	74	24.4	35.2555	no
C23	98.8191	72.0924	1	1.86498	0.641435	2.13162	122.896	0.173449	20.1413	16.2033	23.8072	57.7499	31.0407	3.19885	329.465	60.3446	Control	Control	M	17442	no	1.82	92	27.8	47.9176	no
C24	105.101	97.3641	100.625	1.62398	0.538385	1.62936	125.258	0.13008	22.3756	14.9377	25.0213	62.1517	21.9897	3.48361	361.115	101.398	Control	Control	M	17490	current	1.79	100	31.2	48.0495	current
C25	102.965	103.288	98.8197	5.01144	0.54362	1.37544	142.275	0.0966751	23.7589	19.709	22.6206	53.4732	19.2132	2.49734	352.551	84.3308	Control	Control	M	12659	no	1.75	78	25.5	34.7775	no
C26	106.382	91.8478	99.0511	4.47557	0.597828	1.57193	138.261	0.113693	49.57	19.6203	26.0218	41.9816	28.1148	4.66306	497.813	125.387	Control	Control	M	20843	no	1.76	137	44.2	57.261	no
C27	108.266	105.435	8.9794	2.2729	0.535416	1.42882	109.983	0.129913	23.9838	16.2363	23.8281	48.0737	20.3896	4.58976	260.583	77.7429	Control	Control	M	12697	current	1.85	91	26.6	34.8819	current
C28	103.015	91.712	86.8549	4.5452	0.497557	2.00031	129.271	0.154737	29.2546	14.1337	20.8991	45.5994	28.1844	2.14557	362.241	62.8148	Control	Control	M	11123	no	1.76	73	23.6	30.5577	no
C29	98.0151	88.4511	1	1.76389	0.537332	1.22198	127.064	0.0961702	30.9162	16.7811	21.3074	53.1724	34.3072	3.34412	409.529	58.2186	Control	Control	M	15726	no	1.76	90	29.1	43.2033	no
C3	103.733	107.094	1	1.2	0.800438	1.48423	116.866	0.127002	19.739	20.7135	21.0364	35.5883	17.6283	3.33769	144.685	144.826	Control	Control	M	18404	NA	NA	NA	NA	50.5604	NA
C30	100.025	93.9674	98.9123	1.2	0.433522	0.685349	88.1746	0.0777263	24.4923	11.6782	17.3772	36.2018	22.3503	2.31613	211.998	84.1439	Control	Control	F	16354	past	1.76	70	22.6	44.9286	past
C31	101.457	60.1087	76.9961	1.19367	0.592266	2.18824	144.903	0.151014	22.4677	15.2805	25.1941	48.342	20.3507	2.17707	395.193	55.6737	Control	Control	F	18489	no	1.77	79	25.2	50.794	no
C32	105.829	81.0598	87.2252	1.2	0.714016	2.32534	133.963	0.173581	34.8245	15.5236	18.8982	50.8865	18.3159	2.24739	678.274	117.833	Control	Control	F	20877	no	1.76	67	21.7	57.3544	no
C4	104.184	108.644	106.159	1.28698	1.08612	2.65376	148.005	0.179302	45.4523	21.0964	24.7643	41.1611	23.6209	3.54008	904.166	181.806	Control	Control	M	20838	NA	NA	NA	NA	57.2473	NA
C5	100.404	88.6925	1	2.58294	0.69961	3.08985	107.106	0.288484	22.8857	15.6355	17.9471	31.338	21.2372	2.35093	413.935	110.338	Control	Control	M	22235	past	1.8	70	21.6	61.0852	past
C6	103.424	103.487	103.7	1.28128	0.703951	1.64217	117.614	0.139624	28.7458	19.0276	19.4057	47.1043	19.883	2.56509	602.268	135.747	Control	Control	M	20589	no	1.73	77	25.7	56.5632	no
C7	97.5273	93.5835	92	16.9377	0.986679	1.49808	85.5254	0.175161	15.5468	17.8015	16.5833	41.1432	23.5034	2.28188	131.278	89.9866	Control	Control	M	11318	no	1.85	73	21.3	31.0934	no
C8	101.498	106.441	80.1862	2.97732	0.87585	4.98611	94.324	0.528615	14.7499	14.8832	18.6827	48.6334	26.4624	2.52284	405.359	48.2194	Control	Control	M	13047	no	1.85	75	21.9	35.8434	no
C9	98.7161	96.4407	21.819	1.94841	0.731226	8.88398	108.076	0.82201	18.8809	11.6584	13.0048	44.0927	26.8603	2.59276	265.572	85.3406	Control	Control	M	18895	NA	1.9	90	24.9	51.9093	NA
P1	100.357	105.424	30.8427	2.33849	0.529505	4.26472	114.397	0.372799	28.1853	18.1087	21.8417	43.471	20.2437	3.0706	281.473	132.534	Case	Non-Steroid	M	14297	current	195	101	26.6	39.2775	current
P10	97.9791	100.508	84.9367	1.32835	0.782483	1.94369	107.106	0.181473	27.6856	18.8395	15.4172	37.7828	21.4367	3.09154	265.801	117.632	Case	Non-Steroid	M	16729	no	182	78	23.5	45.9588	no
P11	99.263	101.114	48.126	1.53826	0.60485	1.44413	95.3422	0.151468	12.8275	18.1087	21.4374	41.1611	17.6831	3.9937	114.588	101.858	Case	Non-Steroid	M	24421	past	172	58	19.6	67.0907	past
P12	104.945	104.6	1	80	1.51471	1.43615	198.575	0.0723229	46.2549	15.7367	32.5458	54.905	8.93892	5.29452	588.693	196.534	Case	Non-Steroid	M	26780	NA	172	98	33.1	73.5714	NA
P13	103.566	107.119	1	1.60595	0.769629	1.756	186.819	0.0939947	35.6606	17.5002	30.7414	69.9243	20.3428	3.33172	386.356	151.915	Case	Steroid	M	15190	past	193	110	29.5	41.7308	past
P14	100.666	99.1041	75.6028	6.99511	0.907346	2.07238	150.655	0.137558	20.6356	28.5509	24.7901	71.6707	32.7951	2.15935	185.187	114.975	Case	Non-Steroid	M	17667	no	180	85	26.2	48.5357	no
P15	96.7427	43.1477	7.97326	1.2	0.945955	0.653418	77.0227	0.0848345	16.3584	21.5806	14.588	31.3089	13.1189	1.62463	266.019	91.5642	Case	Non-Steroid	M	14113	past	179	83	25.9	38.772	past
P16	97.9791	102.082	105.682	1.2	0.89152	1.26682	124.962	0.101377	32.928	11.4033	25.1964	47.1043	26.0535	3.02588	571.375	102.235	Case	Steroid	M	17955	past	188	91	25.7	49.3269	past
P17	100.713	106.126	1	14.1608	0.707692	3.55336	117.614	0.30212	35.1068	19.9692	20.8863	48.6334	22.3355	3.01147	384.626	144.973	Case	Non-Steroid	M	12582	past	180	90	27.8	34.5659	past
P18	96.505	101.646	1	62.5903	1.11949	2.13779	122.494	0.174522	25.2784	18.7179	22.0271	48.6334	20.7904	3.55877	349.585	115.614	Case	Non-Steroid	M	20341	past	177	97	31	55.8819	past
P19	100.476	97.385	126.737	1.69056	0.683562	2.58012	112.808	0.228717	13.9676	14.6029	19.0428	42.6102	16.5143	1.45541	114.61	91.7742	Case	Non-Steroid	M	18797	past	182	74	22.3	51.6401	past
P2	101.189	103.511	113.75	2.04877	0.87344	3.54589	129.502	0.27381	36.6675	24.2561	22.6602	37.7828	28.8929	2.17075	361.937	133.025	Case	Steroid	M	17353	current	196	103	26.8	47.6731	current
P20	103.59	86.5133	97.1592	33.7981	0.65982	1.1862	112.808	0.105152	15.9508	15.1656	18.6827	41.1432	17.5701	1.92021	102.561	112.196	Case	Non-Steroid	M	12401	past	174	85	28.1	34.0687	past
P21	105.302	104.891	100.668	1.23559	0.782287	1.65737	112.808	0.146919	30.8076	8.96791	22.0271	48.6334	23.5377	2.90515	362.62	127.323	Case	Non-Steroid	M	17641	current	183	89	26.6	48.4643	current
P22	103.019	99.9031	101.576	1.2	0.85471	2.63331	120.045	0.21936	16.3584	19.3394	20.5118	45.5908	17.7165	2.17734	4.02606	129.407	Case	Non-Steroid	M	24082	past	187	75	21.4	66.1593	past
P23	103.162	94.891	104.297	1.2	0.937799	1.77025	139.604	0.126805	18.4688	16.6912	24.5783	48.6076	18.5669	2.19703	322.721	113.093	Case	Non-Steroid	M	18451	no	180	100	30.9	50.6896	no
P24	100.713	99.9758	60.5873	1.2	0.771784	3.04231	167.951	0.181143	24.8043	17.7614	21.1246	37.3008	17.4419	2.8414	143.964	120.631	Case	Non-Steroid	M	22779	past	185	90	26.3	62.5797	past
P25	100.547	106.804	98.0425	1.49029	0.572153	3.43207	133.56	0.256969	34.4022	16.6912	19.3072	51.2619	27.6633	2.9609	495.44	128.96	Case	Non-Steroid	M	15201	past	174	73	24.1	41.761	past
P26	99.1203	85.9564	99.8568	2.07685	0.780699	3.74613	145.74	0.257042	26.6187	19.1407	20.3889	44.7227	22.5491	2.64387	450.697	96.7801	Case	Non-Steroid	M	19129	past	179	80	25	52.5522	past
P27	99.9762	104.455	100.143	1.2	0.789745	2.32837	177.819	0.130941	19.6767	16.1672	24.183	44.7227	24.0056	3.17005	86.4787	107.289	Case	Non-Steroid	M	21009	past	182	84	25.4	57.717	past
P28	105.159	102.324	102.698	1.37207	1.09446	2.39697	155.12	0.154524	33.3833	16.4283	23.401	56.7252	32.962	1.93679	727.973	121.574	Case	Non-Steroid	M	13176	current	174	73	24.1	36.1978	current
P29	103.661	105.763	103.82	1.2	0.706681	2.41564	113.139	0.21351	16.1416	18.3076	21.8718	46.0048	24.281	3.07984	480.257	69.5474	Case	Non-Steroid	M	19797	past	189	89	24.9	54.3874	past
P3	98.9539	102.082	105.252	1.72435	0.576807	3.32253	132.087	0.251541	24.2881	23.051	22.2493	47.0226	36.8112	3.05644	141.579	167.863	Case	Steroid	M	17630	past	178	72	22.7	48.4341	past
P30	101.022	101.283	101.767	2.41274	0.59367	5.01136	148.844	0.336686	23.4781	17.2226	24.5783	48.6076	37.5493	2.58711	619.515	96.756	Case	Non-Steroid	M	18347	past	180	90	27.8	50.4038	past
P31	102.449	102.591	57.5555	1.13502	0.803844	3.71363	127.609	0.291016	18.4688	13.178	21.4967	39.7232	25.3467	2.59225	355.031	89.8378	Case	Non-Steroid	M	13537	current	185	64	18.7	37.1896	current
P32	97.1469	88.9831	85.2709	1.30939	0.668842	2.64531	99.2501	0.26653	14.2927	10.6714	16.55	37.3008	19.4454	2.39853	98.9063	117.884	Case	Non-Steroid	M	15595	no	179	64	20	42.8434	no
P33	99.4294	97.6271	0.501313	2.18882	0.539051	2.83082	121.751	0.232508	20.9143	15.395	23.0144	47.2997	21.7017	2.83553	462.403	118.255	Case	Non-Steroid	M	17392	past	182	96	29	47.7802	past
P34	100.516	107.77	1	1.2	0.675306	4.08619	115.762	0.352983	15.1212	14.7223	21.837	49.4966	33.2426	2.19649	287.107	69.6568	Case	Non-Steroid	F	23341	no	160	68	26.6	64.1236	no
P35	103.296	103.749	1	0.83564	1.07252	3.12342	187.381	0.166689	26.5215	28.5919	28.1457	59.0529	31.2174	2.16455	416.485	123.22	Case	Non-Steroid	F	21897	no	158	54	21.6	60.1566	no
P36	98.5243	96.9845	144.182	1.77244	0.515185	2.00125	118.619	0.168712	21.8469	13.3316	20.2771	41.8007	31.9983	2.75224	134.914	143.014	Case	Non-Steroid	M	16607	past	188	89	25.2	45.6236	past
P37	98.4014	88.5629	33.8167	3.51491	0.548814	3.67852	112.928	0.325741	19.2161	14.1594	18.3998	32.2507	25.1067	4.01386	381.818	84.1305	Case	Non-Steroid	M	12498	no	186	77	22.3	34.3352	no
P38	105.116	100.869	97.7638	3.62878	0.566553	3.82179	136.253	0.280493	27.9946	16.1685	17.6714	45.5915	26.5242	3.42599	804.806	108.17	Case	Non-Steroid	M	30115	past	170	80	27.7	82.7335	past
P39	101.353	94.132	98.8932	6.3201	0.696739	2.42406	139.273	0.17405	20.0785	15.2942	21.837	48.1822	25.3446	3.9742	79.5007	121.514	Case	Non-Steroid	M	19594	no	175	82	26.8	53.8297	no
P4	104.28	99.6852	87.0614	1.65692	0.767664	1.60908	116.866	0.137685	36.1105	19.9559	22.2493	40.0234	19.0824	2.78035	379.984	201.796	Case	Non-Steroid	M	18717	no	177	95	30.3	51.4203	no
P40	103.91	90.546	96.5666	2.80856	0.715177	1.73125	157.886	0.109651	29.5002	22.1691	24.2735	41.8007	18.7687	3.35699	395.45	142.101	Case	Steroid	M	21078	past	192	130	35.3	57.9066	past
P41	100.172	93.806	72.7587	1.2	0.666949	2.4185	161.07	0.150152	34.2129	21.8333	21.4422	49.4966	27.4823	3.42091	325.932	147.078	Case	Non-Steroid	M	16309	current	182	90	27.2	44.8049	current
P42	100.197	61.3692	88.48	2.26581	0.592452	2.14969	121.5	0.17693	25.5576	17.0628	20.6622	45.5915	19.606	1.96502	297.222	100.681	Case	Non-Steroid	M	15744	current	190	75	20.8	43.2527	current
P43	100.885	68.7585	96.8151	3.43514	0.499133	2.19084	101.825	0.215157	14.7317	14.7223	17.3121	40.5625	23.6947	1.96224	376.073	90.146	Case	Non-Steroid	F	16369	past	170	62	21.5	44.9698	past
P44	103.05	110.513	100.565	2.06382	0.919594	1.71434	177.339	0.0966701	26.0378	17.67	28.5921	60.4689	24.2745	2.62224	150.651	116.586	Case	Non-Steroid	M	15473	past	195	108	28.4	42.5082	past
P45	100.59	74.7895	104.856	1.2	0.493464	2.55886	125.258	0.204288	37.6506	23.2211	21.8448	52.0755	30.564	2.90688	483.242	129.837	Case	Steroid	M	17212	no	180	72	22.2	47.2857	no
P46	104.009	92.4205	97.8767	2.46609	0.797756	2.88626	132.447	0.217918	38.215	15.6915	22.6206	42.6808	24.881	2.93854	324.221	149.132	Case	Non-Steroid	M	26488	no	172	75	25.4	72.7692	no
P47	103.763	105.433	99.0513	4.70355	1.00303	5.25481	178.852	0.293808	42.858	24.1406	30.6	57.7499	31.0858	3.72496	204.854	241.73	Case	Non-Steroid	M	20854	past	186	80	23.1	57.2912	past
P48	96.8519	81.1193	89.7224	3.26188	0.528575	3.02857	125.258	0.241786	18.418	18.3238	18.5049	47.9657	28.1397	2.61902	4	110.246	Case	Non-Steroid	M	11953	no	186	79	22.8	32.8379	no
P49	103.369	74.7895	82.9911	1.3927	0.574807	1.33525	152.379	0.0876269	29.1051	18.8723	25.4321	53.4732	32.0903	1.98588	338.273	85.327	Case	Non-Steroid	M	17065	no	179	94	29.3	46.8819	no
P5	104.612	105.375	103.103	1.94851	0.767722	2.38139	111.948	0.212723	20.6201	19.2089	20.6387	36.6798	20.3173	2.85882	265.549	129.917	Case	Steroid	M	20301	no	174	69	22.8	55.772	no
P50	93.4088	47.1883	53.9428	1.40543	0.548515	0.979553	113.622	0.0862115	29.6125	17.7826	19.2258	31.6032	14.1173	2.54853	395.874	86.0681	Case	Non-Steroid	M	11984	no	183	78	23.3	32.9231	no
P51	78.8982	18.7177	37.1824	9.71188	0.561628	2.66211	122.896	0.216615	22.3756	15.1872	16.7563	41.3943	21.3057	1.9681	105.476	130.662	Case	Non-Steroid	M	16568	no	178	82	25.9	45.5165	no
P52	99.4343	101.766	56.3145	1.26565	0.470443	2.00105	125.258	0.159754	33.7998	13.4799	23.8072	47.9657	37.856	2.46007	257.859	135.165	Case	Non-Steroid	M	12879	no	180	81	25	35.3819	no
P53	101.771	111.736	1	3.62485	0.605904	3.44496	125.258	0.275029	31.156	16.9847	23.4086	50.6917	24.1268	2.90092	412.444	143.667	Case	Non-Steroid	M	26247	no	179	87	27.2	72.1071	no
P54	103.443	98.6688	1	2.70852	0.654238	3.55888	111.347	0.319621	12.8349	14.4444	20.704	50.6917	27.9882	2.64146	209.128	87.4537	Case	Non-Steroid	M	19305	no	188	89	25.2	53.0357	no
P55	100.861	88.3727	97.8315	4.1416	0.734711	3.64386	91.6481	0.397593	24.6989	12.5448	20.3299	59.2032	17.0867	4.66697	336.586	114.164	Case	Non-Steroid	M	28187	past	163	62	23.3	77.4368	past
P56	98.4506	64.4933	18.0954	3.70542	0.798274	2.32358	91.9953	0.252576	25.5218	12.3947	17.0029	44.3809	16.3503	2.59525	323.016	61.5495	Case	Non-Steroid	M	19299	no	183	87	26	53.0192	no
P57	101.869	84.0804	93.5398	80	1.36969	2.62502	109.983	0.238675	18.2023	19.3278	20.8991	53.1724	21.2601	3.81807	221.359	53.6895	Case	Non-Steroid	M	25077	no	185	99	28.9	68.8929	no
P58	96.9749	39.0383	12.4483	1.42863	0.664352	2.93657	80.7258	0.363771	19.5921	11.4432	14.8277	36.2018	14.4728	3.21664	98.0577	104.686	Case	Steroid	M	16897	no	176	74	23.9	46.4203	no
P59	99.0408	79.2176	104.088	1.84455	0.47794	4.95123	97.8468	0.506019	35.5281	13.8796	19.6947	46.8303	23.6547	3.24993	363.662	120.07	Case	Non-Steroid	M	15623	no	178	74	23.4	42.9203	no
P6	101.522	98.3293	14.7768	1.52148	0.691588	1.42848	109.517	0.130435	29.1954	19.9559	20.2442	38.8973	17.7714	2.40507	454.792	88.549	Case	Non-Steroid	M	12412	no	183	70	20.9	34.0989	no
P60	96.5568	70.6873	96.8151	1.58205	0.517489	4.74587	107.92	0.439757	30.9162	16.2363	17.0029	48.0737	15.1756	3.2808	123.333	154.853	Case	Non-Steroid	F	17053	no	168	71	25.2	46.8489	no
P61	105.214	111.356	92.3652	2.85885	0.583673	3.02525	93.9297	0.322076	32.6148	22.0298	19.2999	49.3296	21.1157	2.05187	379.617	128.47	Case	Non-Steroid	M	15040	no	170	70	24.2	41.3187	no
P62	101.279	51.5892	95.6179	2.58273	0.439237	2.51282	97.8468	0.256812	18.6615	10.979	14.4771	41.9816	16.8209	2.0805	189.274	48.3997	Case	Steroid	M	9292	past	178	70	22.1	25.5275	past
P63	97.7127	82.2874	82.8556	1.81504	0.566679	3.93293	131.495	0.299094	37.933	13.6273	25.5763	48.0737	23.1645	2.50278	322.377	123.513	Case	Non-Steroid	M	13458	past	NA	NA	NA	36.9725	past
P64	101.008	94.132	1	42.7642	0.72824	2.36893	152.228	0.155617	25.5218	19.3278	22.134	51.879	34.4967	2.53346	362.433	60.2159	Case	Non-Steroid	M	15899	past	186	75	21.7	43.6786	past
P65	101.033	77.6148	37.9052	2.26188	0.569815	2.69222	91.9953	0.292647	22.4828	17.6127	20.4942	50.5981	22.7737	2.56088	436.573	63.7566	Case	Non-Steroid	F	20589	no	178	77	24.3	56.5632	no
P67	105.955	70.9239	103.055	1.25309	0.494805	2.31974	105.537	0.219805	37.7766	14.5614	20.0957	35.2304	16.0436	2.45122	208.306	94.249	Case	Steroid	M	15631	no	175	63	20.6	42.9423	no
P68	100.302	105.408	19.4168	2.95825	0.462349	2.49443	128.614	0.193948	42.6973	14.0907	21.7403	34.1126	26.7883	2.93056	316.103	139.613	Case	Steroid	M	15096	no	185	73	21.3	41.4725	no
P69	109.824	97.9076	88.4055	2.64809	0.501788	1.56017	153.32	0.10176	33.6703	17.5312	30.3011	48.342	15.2296	2.31408	414.253	141.339	Case	Steroid	M	17110	past	196	92	23.9	47.0055	past
P7	103.495	68.9588	101.767	1.2	0.748248	2.42179	97.6563	0.247991	20.6201	21.0964	17.5758	41.1611	16.6776	1.82566	363.696	70.7027	Case	Non-Steroid	F	18447	no	128	50	30.5	50.6786	no
P70	109.221	105.516	69.7061	1.56294	0.564678	3.20266	118.156	0.271053	17.2679	15.2805	23.4398	39.8254	24.182	2.44497	272.988	134.59	Case	Steroid	M	15676	current	174	87	28.7	43.0659	current
P71	102.638	77.8804	1	3.57948	0.649338	2.39888	136.668	0.175526	29.2052	14.5614	22.1601	35.2304	15.0148	2.17531	200.183	10	Case	Steroid	M	24608	no	184	89	26.3	67.6044	no
P72	98.7437	84.1033	1	2.75152	0.755095	1.995	113.048	0.176473	18.1791	14.0907	20.0957	42.1969	15.573	2.56488	248.766	119.764	Case	Steroid	M	22898	current	174	88	29.1	62.9066	current
P73	97.7638	84.2935	30.8262	3.27091	0.580114	1.76043	164.823	0.106807	31.4074	17.2742	22.1601	50.8865	33.5075	2.76604	5.11562	150.258	Case	Non-Steroid	M	12579	no	170	80	27.7	34.5577	no
P74	100.302	63.3152	100.579	1.61931	0.65735	2.44213	128.614	0.189881	42.6973	15.2805	25.6413	44.6179	22.4932	2.9002	125.108	89.3811	Case	Non-Steroid	M	13406	no	187	86	24.6	36.8297	no
P75	103.719	85.163	97.7783	3.57567	0.529173	2.26592	136.668	0.165797	24.4724	16.7654	23.8733	52.1773	21.0574	3.70305	438.677	158.465	Case	Non-Steroid	M	19005	no	191	112	30.7	52.2115	no
P76	103.869	91.5761	99.5834	2.67345	0.644552	2.6984	136.668	0.197442	42.0689	20.4724	25.6413	44.6179	19.3276	2.03217	130.977	120.842	Case	Non-Steroid	M	18324	current	205	117	27.8	50.3407	current
P77	105.955	96.5761	85.6283	1.92352	0.888038	1.46181	123.345	0.118514	23.4625	15.2805	23.4398	44.6179	14.9168	3.2098	683.224	129.318	Case	Non-Steroid	M	17685	past	175	88	28.7	48.5852	past
P78	112.312	98.1793	1	3.14515	0.56027	1.87897	147.689	0.127225	22.9632	15.2805	22.5832	53.4805	29.7369	3.32063	227.521	104.584	Case	Non-Steroid	M	15752	current	187	100	28.6	43.2747	current
P79	110.075	68.75	81.6246	1.33909	0.60862	1.87008	142.138	0.131568	40.8236	19.1096	25.1941	52.1773	7.76501	2.35419	10.0078	162.585	Case	Non-Steroid	M	22688	past	192	93	25.2	62.3297	past
P8	98.2168	80.5569	16.4001	1.2	0.476666	1.73765	121.862	0.142591	21.5156	14.6159	23.492	37.7828	29.7054	2.53907	253.945	90.1474	Case	Non-Steroid	M	16025	no	174	103	34	44.0247	no
P9	98.7637	104.092	96.085	8.74728	0.93021	4.14705	119.355	0.347456	30.7375	21.482	22.6602	37.7828	20.9601	2.67513	421.37	149.616	Case	Non-Steroid	M	15624	past	186	88	25.4	42.9231	past
